# Supplementary material for: Microbial Diversity and Community Variation in the Intestines of Layer Chickens
Source: Animals (Basel). 2021 Mar 16;11(3):840. doi: 10.3390/ani11030840 (PMC8002243; doi:10.3390/ani11030840)
Supplement: Supplementary file 1 [file animals-11-00840-s001.zip]

Archive with 8 entries (7 files):
- Supple mentary/
- Supple mentary/Supplementary FigureS1.tif
- Supple mentary/Supplementary FigureS2.tif
- Supple mentary/Supplementary FigureS3.tif
- Supple mentary/Supplementary FigureS4.tif
- Supple mentary/Supplementary FigureS5.tif
- Supple mentary/Supplementary FigureS6.tif
- Supple mentary/Supplementary Table S1.xlsx
