# Supplementary material for: Microbial Diversity and Community Variation in the Intestines of Layer Chickens
Source: Animals (Basel). 2021 Mar 16;11(3):840. doi: 10.3390/ani11030840 (PMC8002243; doi:10.3390/ani11030840)
Supplement: Supplementary file 1 [file animals-11-00840-s001.zip › Supple mentary/Supplementary Table S1.xlsx]

## Sheet: Sheet1
Supplementary Table S3. Overview of successfully sequenced samples
	Day 0	Day 1	Day 3	Day 5	Day 7	Day 12	Day 18	Day 24	Day 30	Day 36	Day 40	Day 43	Day 50	Day 57 (End)	Total number	Average sequences (Mean ± SD)
Duodenum contents	6	6	6	6	6	6	6	6	6	6	6	6	6	6	84	23,015±11,409
Caecum contents	6	6	6	6	6	6	6	6	6	6	6	6	6	6	84	67,117±25,216
Colon contents	6	6	6	6	6	6	6	6	6	6	6	6	6	6	84	50,971±18,920
